# Supplementary material for: Fabrication of a Polybutylene Succinate (PBS)/Polybutylene Adipate-Co-Terephthalate (PBAT)-Based Hybrid System Reinforced with Lignin and Zinc Nanoparticles for Potential Biomedical Applications
Source: Polymers (Basel). 2022 Nov 22;14(23):5065. doi: 10.3390/polym14235065 (PMC9739168; doi:10.3390/polym14235065)
Supplement: Supplementary file 1 [file polymers-14-05065-s001.zip]

Archive with 1 entries (1 files):
- polymers-2021481-supplementary.pdf
